# Supplementary material for: Antibiotic Therapy in the Treatment of COVID-19 Pneumonia: Who and When?
Source: Antibiotics (Basel). 2022 Jan 31;11(2):184. doi: 10.3390/antibiotics11020184 (PMC8868256; doi:10.3390/antibiotics11020184)
Supplement: Supplementary file 1 [file antibiotics-11-00184-s001.zip]

Archive with 1 entries (1 files):
- antibiotics-1567866-supplementary.pdf
